# Supplementary material for: The Pseudomonas aeruginosa biofilm matrix and cells are drastically impacted by gas discharge plasma treatment: A comprehensive model explaining plasma-mediated biofilm eradication
Source: PLoS One. 2019 Jun 24;14(6):e0216817. doi: 10.1371/journal.pone.0216817 (PMC6590783; doi:10.1371/journal.pone.0216817)
Supplement: S1 Table — The ratio corresponds to the black pixel area in the binary image of the biofilm matrix stained with Calcofluor White and the black pixel area in the binary image of the biofilm cells stained with SYTO9. Biofilms were treated with plasma for 0, 3, and 30 min prior to staining. Images were binarized as indicated in Fig 3. (XLSX) [file pone.0216817.s001.xlsx]

## Sheet: Hoja1
S1 Table
Ratio between the biofilm matrix area and the sessile cells area obtained from binary images of plasma-treated biofilms
Plasma exposure time (min)	Repetition	Biofilm matrix area	Sessile cells area	matrix area/cells area
0	I	24.673	7.319	3.37109
0	I	13.529	9.515	1.42186
0	I	3.03	1.368	2.21491
0	I	7.525	4.44	1.69482
0	I	8.493	5.526	1.53692
0	I	14.74	6.915	2.1316
0	II	7.953	2.558	3.10907
0	II	23.784	15.525	1.53198
0	II	3.984	2.083	1.91263
0	II	11.565	8.465	1.36621
0	I	92.998	68.967	1.34844
0	I	91.528	90.555	1.01074
0	I	141.345	103.188	1.36978
0	I	105.804	69.089	1.53142
0	I	98.639	82.068	1.20192
0	I	29.594	25.286	1.17037
0	I	42.213	25.824	1.63464
0	I	42.528	23.141	1.83778
0	I	27.805	14.865	1.8705
3	I	2.644	5.855	0.45158
3	I	4.626	3.25	1.42338
3	I	13.293	14.235	0.933825
3	I	16.515	18.499	0.892751
3	I	56.308	70.193	0.802188
3	I	78.215	61.843	1.26473
3	I	5.052	17.374	0.290779
3	I	32.826	29.814	1.10103
3	I	68.951	37.044	1.86133
3	I	39.563	20.359	1.94327
3	I	46.494	43.436	1.0704
3	I	6.735	5.29	1.27316
3	I	4.892	9.919	0.493195
3	I	13.708	7.789	1.75992
3	I	4.39	25.569	0.171692
30	I	2.644	5.752	0.459666
30	I	8.338	13.173	0.632961
30	I	17.521	13.563	1.29182
30	I	10.969	9.616	1.1407
30	I	4.259	14.529	0.293138
30	I	5.837	9.567	0.610118
30	I	4.681	15.62	0.29968
30	II	15.887	40.252	0.394688
30	II	4.395	15.587	0.281966
30	II	22.431	40.236	0.557486
30	II	4.025	24.81	0.162233
30	II	20.188	30.389	0.664319
30	II	4.49	27.578	0.162811
30	I	3.601	20.276	0.177599
30	I	7.82	67.02	0.116682
30	I	9.821	33.739	0.291087
30	I	85.48	101.001	0.846328
30	I	58.091	59.403	0.977914
30	I	1.707	9.671	0.176507
30	I	2.052	12.044	0.170375
30	I	2.982	12.659	0.235564
30	I	4.342	9.47	0.458501
30	I	1.32	18.725	0.070494
30	I	12.591	23.251	0.541525
	TTO	Calcofluor/Syto9 Mean	Calcofluor/Syto9 Std.Err.	Calcofluor/Syto9 -95,00%	Calcofluor/Syto9 +95,00%	N
1	0	1.75088	0.114258	1.5219	1.97986	19
2	3	1.04888	0.128593	0.791176	1.30659	15
3	30	0.458924	0.101662	0.255189	0.662658	24
Tukey	TTO	{1} 1,7509	{2} 1,0489	{3} ,45892
1	Control		0.0005258	0.000120173
2	3 min	0.0005258		0.00204719
3	30min	0.000120173	0.00204719
