# Supplementary material for: The Pseudomonas aeruginosa biofilm matrix and cells are drastically impacted by gas discharge plasma treatment: A comprehensive model explaining plasma-mediated biofilm eradication
Source: PLoS One. 2019 Jun 24;14(6):e0216817. doi: 10.1371/journal.pone.0216817 (PMC6590783; doi:10.1371/journal.pone.0216817)
Supplement: S2 Table — Primary and secondary lipid oxidation products were measured by spectral band areas at 1,740–45 cm-1 and 1,715–20 cm-1, respectively. Spectral band area values were obtained from the average spectra calculated at each plasma exposure time (0, 3, and 30 min). (XLSX) [file pone.0216817.s002.xlsx]

## Sheet: Hoja1
Table 3
Semi-quantitative analysis of primary lipid oxidation products and final oxidation products
Plasma exposure time (minutes)	Primary lipid oxidation products and >C=O in ester bonds	Final oxidation products and >C=O in carboxyl acids
0	1.22	0.69
0	1.33	0.66
0	1.25	0.66
3	1.15	0.63
3	1.13	0.69
3	1.21	0.61
30	0.84	0.77
30	0.74	0.75
30	0.793	0.76
Primary peroxidation products
	Plasma exposure time (min)	Primary peroxidation products Mean	Primary peroxidation products Std.Err.	Primary peroxidation products -95.00%	Primary peroxidation products +95.00%	N
1	0	1.26667	0.0288091	1.19617	1.33716	3
2	3	1.16333	0.0288091	1.09284	1.23383	3
3	30	0.791	0.0288091	0.720507	0.861493	3
Tukey HSD test
	Plasma exposure time (min)	{1} 1.2667	{2} 1.1633	{3} .79100
1	0		0.0976163	0.000256171
2	3	0.0976163		0.000431545
3	30	0.000256171	0.000431545
Primary peroxidation products
	Plasma exposure time (min)	Final oxidation products Mean	Final oxidation products Std.Err.	Final oxidation products -95.00%	Final oxidation products +95.00%	N
1	0	0.67	0.015396	0.632327	0.707673	3
2	3	0.643333	0.015396	0.605661	0.681006	3
3	30	0.76	0.015396	0.722327	0.797673	3
Tukey HSD test
	Plasma exposure time (min)	{1} .67000	{2} .64333	{3} .76000
1	0		0.482874	0.0145727
2	3	0.482874		0.00431866
3	30	0.0145727	0.00431866
